# Supplementary material for: Diversity and Distribution Characteristics of Viruses from Soda Lakes
Source: Genes (Basel). 2023 Jan 26;14(2):323. doi: 10.3390/genes14020323 (PMC9957498; doi:10.3390/genes14020323)
Supplement: Supplementary file 1 [file genes-14-00323-s001.zip]

Archive with 1 entries (1 files):
- genes-2106682-supplementary.pdf
